# Supplementary material for: TERT Promoter Mutations Differently Correlate with the Clinical Outcome of MAPK Inhibitor-Treated Melanoma Patients
Source: Cancers (Basel). 2020 Apr 11;12(4):946. doi: 10.3390/cancers12040946 (PMC7226422; doi:10.3390/cancers12040946)
Supplement: Supplementary file 1 [file cancers-12-00946-s001.zip]

Archive with 3 entries (2 files):
- cancers-762003-1rev_Supplementary material/
- cancers-762003-1rev_Supplementary material/cancers-762003-Table_S1_S2.xlsx
- cancers-762003-1rev_Supplementary material/cancers_762003_1rev_Figure S1_S2.pdf
