# Supplementary material for: TERT Promoter Mutations Differently Correlate with the Clinical Outcome of MAPK Inhibitor-Treated Melanoma Patients
Source: Cancers (Basel). 2020 Apr 11;12(4):946. doi: 10.3390/cancers12040946 (PMC7226422; doi:10.3390/cancers12040946)
Supplement: Supplementary file 1 [file cancers-12-00946-s001.zip › cancers-762003-1rev_Supplementary material/cancers-762003-Table_S1_S2.xlsx]

## Sheet: Table S1
Patient demographics, clinical and molecular features
ID	Age at therapy initiation	Gender	ECOG PS	Serum LDH	Stage	Brain metastasis	Therapy	Progression	Death	TERTprom hotspot	other TERTprom mutations	SNP rs2853669 genotype	Relative Telomere Length
MELA 01	69.2082	F	0	≤ULN	IV	no	Mono	yes	no	c.-124C>T		T/T	1.86667
MELA 02	32.6603	M	0	≤ULN	IV	yes	Mono	yes	yes	c.-124C>T		T/T	1.615
MELA 03	40.726	M	0	≤ULN	IV	no	Mono	yes	yes	c.-124C>T		T/C	not evaluable
MELA 04	51.9315	F	0	≤ULN	IV	yes	Mono	yes	no	c.-124C>T		T/T	0.856667
MELA 05	48.1425	F	0	≤ULN	IV	no	Combo	yes	no	WT		T/T	1.10667
MELA 06	58.9753	M	0	≤ULN	IV	no	Mono	yes	yes	c.-146C>T		T/C	not evaluable
MELA 07	54.4767	F	0	>2ULN	IIIC	no	Mono	yes	yes	c.-124C>T	c.-126C>T	T/T	3.67114
MELA 08	50.6	F	0	≤ULN	IV	yes	Mono	yes	yes	c.-146C>T		T/T	1.78648
MELA 09	45.3288	F	0	≤ULN	IV	yes	Mono	yes	yes	WT		T/C	not evaluable
MELA 10	49.4712	F	0	unknown	IV	no	Combo	yes	yes	c.-146C>T		T/T	1.31703
MELA 11	43.6082	F	0	unknown	IV	no	Combo	yes	no	WT		T/T	not evaluable
MELA 12	78.3671	M	0	≤ULN	IIIC	no	Mono	yes	yes	c.-146C>T		C/C	not evaluable
MELA 13	64.2219	M	1	>ULN - ≤2ULN	IV	no	Mono	yes	yes	c.-124C>T		T/C	not evaluable
MELA 14	42.2767	F	0	≤ULN	IIIC	no	Combo	no	no	c.-124C>T		C/C	1.38315
MELA 15	31.5014	F	0	≤ULN	IV	no	Combo	no	no	c.-124C>T		T/T	not evaluable
MELA 16	79.6575	M	1	≤ULN	IV	no	Mono	yes	yes	c.-146C>T		T/T	3.82058
MELA 17	65.7863	F	1	>ULN - ≤2ULN	IV	no	Mono	yes	yes	c.-124C>T		T/C	1.47876
MELA 18	73.8274	M	0	≤ULN	IV	no	Mono	yes	yes	c.-146C>T		T/T	not evaluable
MELA 19	74.9918	M	0	≤ULN	IV	no	Mono	yes	no	c.-146C>T		T/C	4.89201
MELA 20	60.7425	M	0	≤ULN	IIIC	no	Mono	yes	yes	c.-146C>T		T/T	1.17217
MELA 21	44.2137	F	1	>ULN - ≤2ULN	IV	no	Combo	no	no	c.-124C>T		T/C	1.46143
MELA 22	63.2603	M	2	>ULN - ≤2ULN	IV	yes	Mono	yes	yes	c.-146C>T		T/T	not evaluable
MELA 23	61.6603	M	0	>2ULN	IV	yes	Mono	yes	yes	c.-146C>T		C/C	2.01875
MELA 24	56.0438	F	0	>2ULN	IV	no	Mono	yes	yes	c.-138/-139CC>TT		T/C	0.957069
MELA 25	35.1534	M	0	≤ULN	IV	no	Mono	yes	yes	c.-124C>T		T/T	not evaluable
MELA 26	57.663	F	0	unknown	IV	no	Mono	yes	yes	c.-124C>T		T/T	0.93761
MELA 27	47.7918	M	0	≤ULN	IV	no	Combo	yes	yes	c.-124C>T	c.-101C>T	T/C	1.93681
MELA 28	51.8137	F	0	≤ULN	IIIC	no	Mono	yes	no	c.-124C>T		T/C	1.64199
MELA 29	47.6493	F	0	>ULN - ≤2ULN	IIIC	no	Combo	yes	no	c.-124C>T		T/C	1.302
MELA 30	43.8274	F	0	unknown	IV	no	Combo	yes	yes	c.-146C>T		T/C	0.827687
MELA 31	70.1589	F	0	unknown	IV	no	Combo	yes	no	WT		T/T	2.12098
MELA 32	53.3452	M	1	>2ULN	IV	yes	Mono	yes	no	c.-124C>T		C/C	1.81451
MELA 33	70.1205	F	3	>2ULN	IV	no	Mono	yes	yes	c.-146C>T		T/C	1.2611
MELA 34	66.937	M	0	unknown	IV	yes	Combo	yes	yes	c.-146C>T		T/T	1.378
MELA 35	39.8822	F	2	>ULN - ≤2ULN	IV	yes	Mono	yes	yes	WT		T/C	1.2525
MELA 36	55.0329	F	0	≤ULN	IV	no	Combo	yes	yes	c.-146C>T		T/T	0.863333
MELA 37	68.8082	M	0	≤ULN	IV	yes	Combo	yes	yes	c.-146C>T	c.-149C>T	T/C	1.155
MELA 38	73.9507	M	0	≤ULN	IV	no	Mono	yes	yes	c.-146C>T		T/C	1.25667
MELA 39	62.3178	M	2	>ULN - ≤2ULN	IV	yes	Mono	no	yes	c.-138/-139CC>TT		T/C	2.555
MELA 40	68.537	M	0	unknown	IV	no	Combo	yes	yes	c.-146C>T		T/T	3.16333
MELA 41	46.4137	M	0	>2ULN	IV	no	Mono	yes	yes	c.-146C>T		T/C	0.6275
MELA 42	71.6877	M	0	≤ULN	IV	yes	Mono	yes	yes	c.-138/-139CC>TT		T/C	1.6325
MELA 43	47.1863	M	1	unknown	IV	yes	Combo	yes	yes	c.-146C>T		T/C	1.245
MELA 44	41.5205	M	0	unknown	IV	no	Combo	yes	yes	c.-146C>T		T/C	2.26333
MELA 45	48.4466	F	0	≤ULN	IV	no	Combo	no	no	c.-146C>T	c.-94T>C	T/C	not evaluable
MELA 46	68.4219	M	1	>2ULN	IV	no	Mono	yes	yes	c.-124C>T		C/C	1.05
MELA 47	69.8055	M	1	>2ULN	IV	yes	Mono	yes	yes	WT		C/C	1.07
MELA 48	82.8	F	1	≤ULN	IV	no	Mono	yes	yes	c.-146C>T		T/C	1.52
MELA 49	45.0767	F	0	unknown	IV	yes	Combo	yes	yes	c.-124C>T		T/T	3.34
MELA 50	59.8877	M	2	≤ULN	IV	no	Combo	yes	yes	WT		T/C	1.41667
MELA 51	70.6192	M	0	unknown	IV	no	Combo	yes	yes	c.-146C>T		T/T	not evaluable
MELA 52	59.2603	F	0	≤ULN	IV	no	Combo	yes	yes	c.-146C>T		T/C	1.725
MELA 53	71.6904	M	0	>2ULN	IV	no	Combo	yes	yes	c.-146C>T		T/T	1.32667
MELA 54	70.1068	M	0	unknown	IV	unknown	Combo	yes	yes	c.-146C>T		T/T	3.405
MELA 55	81.7753	M	2	>ULN - ≤2ULN	IV	yes	Combo	yes	yes	c.-146C>T	c.-92C>T	T/C	1.714
MELA 56	37.0575	F	0	≤ULN	IV	no	Combo	no	no	c.-124C>T		T/T	1.31
MELA 57	65.7096	F	0	≤ULN	IV	no	Combo	yes	yes	c.-138/-139CC>TT		T/T	1.82667
MELA 58	42.9425	F	0	>2ULN	IV	no	Combo	yes	yes	c.-146C>T		T/T	1.29667
MELA 59	54.6986	F	0	>ULN - ≤2ULN	IV	no	Combo	yes	yes	WT		T/T	2.28084
MELA 60	81.3096	F	2	≤ULN	IIIC	no	Combo	yes	yes	c.-124C>T		T/C	2.03667
MELA 61	64.0164	M	2	>2ULN	IV	yes	Combo	yes	yes	c.-124C>T		T/C	1.51667
MELA 62	42.2027	M	0	≤ULN	IV	no	Combo	no	no	c.-124C>T		T/T	1.06333
MELA 63	64.6137	M	0	≤ULN	IV	no	Combo	yes	yes	c.-124C>T		T/T	1.18333
MELA 64	65.8548	F	0	≤ULN	IV	no	Combo	yes	no	c.-146C>T		T/C	0.935
MELA 65	76.9863	M	1	>ULN - ≤2ULN	IV	yes	Combo	yes	yes	c.-124C>T		T/C	0.716667
MELA 66	54.6822	M	0	≤ULN	IV	yes	Combo	yes	yes	WT		T/C	1.1
MELA 67	74.9342	M	0	≤ULN	IV	no	Combo	no	no	c.-138/-139CC>TT		T/C	2.09
MELA 68	71.1589	M	2	≤ULN	IV	unknown	Combo	yes	yes	c.-146C>T		T/T	1.54333
MELA 69	46.3918	M	1	≤ULN	IV	no	Combo	no	no	c.-124C>T		T/T	1.80361
MELA 70	36.4	F	1	>ULN - ≤2ULN	IV	no	Combo	yes	yes	c.-124C>T		T/T	1.81148
MELA 71	57.5014	F	0	≤ULN	IIIC	no	Combo	yes	yes	c.-146C>T		T/T	1.75476
MELA 72	53.2877	M	0	≤ULN	IV	no	Combo	yes	yes	c.-124C>T		T/T	1.79452
MELA 73	48.8877	M	1	unknown	IV	no	Combo	no	yes	WT		T/C	not evaluable
MELA 74	46.7671	F	0	≤ULN	IV	yes	Combo	yes	yes	c.-124C>T	c.-125C>T	T/T	1.99409
MELA 75	58.937	M	2	>2ULN	IV	no	Combo	yes	yes	c.-124C>T		T/C	2.22877
MELA 76	58.6959	M	0	>ULN - ≤2ULN	IV	no	Combo	no	no	WT		T/T	1.60207
MELA 77	64.4822	F	1	≤ULN	IIIC	no	Combo	no	no	WT		T/C	1.40894
MELA 78	38.4685	M	2	>ULN - ≤2ULN	IV	no	Combo	yes	yes	c.-124C>T		C/C	1.80876
MELA 79	52.6932	M	0	≤ULN	IV	no	Combo	yes	no	c.-124C>T		T/T	not evaluable
MELA 80	74.2932	M	0	>ULN - ≤2ULN	IIIC	no	Combo	no	no	WT		C/C	not evaluable
MELA 81	52.3781	M	0	≤ULN	IV	no	Combo	yes	no	c.-146C>T		T/C	1.242
MELA 82	52.8137	M	0	≤ULN	IIIC	no	Combo	yes	yes	c.-124C>T		T/T	1.66667
MELA 83	28.874	M	0	>ULN - ≤2ULN	IV	no	Combo	yes	yes	c.-124C>T	c.-125C>T	C/C	2.03333
MELA 84	42.8356	M	0	≤ULN	IV	yes	Combo	yes	no	WT		T/T	1.33
MELA 85	52.2	M	0	≤ULN	IIIB	no	Combo	yes	no	WT		T/C	1.88
MELA 86	45.674	M	0	≤ULN	IV	no	Combo	no	no	c.-146C>T		T/T	1.422
MELA 87	48.2877	F	0	>ULN - ≤2ULN	IV	no	Mono	yes	yes	c.-146C>T		T/T	1.31
MELA 88	76.1096	M	0	≤ULN	IV	no	Mono	yes	yes	WT		T/C	5.12
MELA 89	58.7096	M	0	≤ULN	IV	no	Mono	yes	yes	c.-146C>T		T/T	not evaluable
MELA 90	44.8959	F	1	>2ULN	IV	yes	Mono	yes	yes	WT		T/C	0.956667
MELA 91	71.0164	F	1	≤ULN	IV	no	Mono	yes	yes	c.-124C>T		C/C	0.524684
MELA 92	54.1781	M	0	>ULN - ≤2ULN	IV	no	Combo	yes	no	WT		T/T	3.91
MELA 93	38.3397	F	0	>ULN - ≤2ULN	IV	no	Combo	yes	yes	c.-124C>T		T/C	1.15
MELA 94	27.5397	F	0	≤ULN	IV	no	Mono	yes	yes	c.-124C>T		T/C	1.31
MELA 95	71.2274	M	1	>ULN - ≤2ULN	IV	no	Mono	yes	yes	c.-146C>T		T/T	1.55333
MELA 96	36.7918	M	1	>2ULN	IV	yes	Mono	yes	yes	WT		T/T	not evaluable
MELA 97	62.2027	M	0	≤ULN	IV	yes	Mono	yes	yes	WT		T/C	1.21

## Sheet: Table S2
Telomere Length distribution within classes of clinical characteristics – test of association adjusted by age
		n	n valid	mean	sd	min	Q1	median	Q3	max	p-value
Gender	Female	40	36	1.517	0.638	0.52	1.14	1.35	1.795	3.67	ref
	Male	57	44	1.872	0.998	0.63	1.247	1.61	2.022	5.12	0.1328
ECOG PS	0	68	55	1.77	0.952	0.63	1.195	1.42	1.965	5.12	ref
	1-3	29	25	1.583	0.647	0.52	1.25	1.52	1.81	3.82	0.5342
LDH serum	≤ ULN	51	41	1.688	0.918	0.52	1.21	1.52	1.8	5.12	ref
	>ULN - ≤ 2ULN	19	16	1.746	0.729	0.72	1.307	1.575	1.865	3.91	0.2703	ref
	> 2ULN	14	13	1.524	0.788	0.63	1.05	1.3	1.81	3.67	0.3502	0.1006
Stage	III	12	10	1.791	0.713	1.17	1.387	1.655	1.847	3.67	ref
	IV	85	70	1.70057	0.892	0.52	1.187	1.47	1.86	5.12	0.506
Brain metastasis	No	71	57	1.749	0.933	0.52	1.26	1.48	1.88	5.12	ref
	Yes	24	21	1.537	0.603	0.72	1.16	1.38	1.79	3.34	0.4371
Therapy	Combo	57	50	1.684	0.658	0.72	1.3	1.53	1.925	3.91	ref
	Mono	40	30	1.758	1.149	0.52	1.095	1.395	1.805	5.12	0.2227
TERTprom mutation	c.-124C>T	36	31	1.623	0.655	0.52	1.24	1.62	1.84	3.67	ref
	c.-138/-139CC>TT	5	5	1.814	0.591	0.96	1.63	1.83	2.09	2.56	0.5434	ref
	c.-146C>T	36	29	1.718	0.955	0.63	1.25	1.38	1.75	4.89	0.3461	0.2493	ref
	wt	20	15	1.851	1.171	0.96	1.16	1.41	2	5.12	0.7022	0.4175	0.6765
SNP rs2853669	C/C-T/C	52	44	1.608	0.878	0.52	1.157	1.415	1.827	5.12	ref
	T/T	45	36	1.839	0.852	0.86	1.31	1.61	1.9	3.91	0.1707
Overall		97	80	1.712	0.869	0.52	1.232	1.5	1.872	5.12
